# Supplementary material for: Novel Mutation in the Feline NPC2 Gene in Cats with Niemann–Pick Disease
Source: Animals (Basel). 2023 May 24;13(11):1744. doi: 10.3390/ani13111744 (PMC10252137; doi:10.3390/ani13111744)
Supplement: Supplementary file 1 [file animals-13-01744-s001.zip]

Archive with 1 entries (1 files):
- animals-2347701-supplementary.pdf
